# Supplementary material for: Walking cadence (steps/min) and intensity in 21–40 year olds: CADENCE-adults
Source: Int J Behav Nutr Phys Act. 2019 Jan 17;16:8. doi: 10.1186/s12966-019-0769-6 (PMC6337834; doi:10.1186/s12966-019-0769-6)
Supplement: Supplementary file 2 — Table displaying final analytical data set. (XLS 161 kb) [file 12966_2019_769_MOESM2_ESM.xls]

## Sheet: Additional file 2 - Analytic da
ID	Stage	TreadmillSpeed_MPH	Cadence_stepsmin	VO2mlkgmin	HeightCMAvg	leglengthCM	WeightKGAvg	Sex	Age_years	RaceEth	BMI_rawscore	METsAdult	Obese_status	TermCode
1	T1	0.5	NA	7.025	170.9	75.45	80.5	M	36	4	27.5621	2.00714	overweight	NA
1	T2	1	70	8.05833	170.9	75.45	80.5	M	36	4	27.5621	2.30238	overweight	NA
1	T3	1.5	88	9.80833	170.9	75.45	80.5	M	36	4	27.5621	2.80238	overweight	NA
1	T4	2	103	9.99167	170.9	75.45	80.5	M	36	4	27.5621	2.85476	overweight	NA
1	T5	2.5	112	12.2542	170.9	75.45	80.5	M	36	4	27.5621	3.50119	overweight	NA
1	T6	3	117	14.3292	170.9	75.45	80.5	M	36	4	27.5621	4.09405	overweight	NA
1	T7	3.5	120	18.5625	170.9	75.45	80.5	M	36	4	27.5621	5.30357	overweight	NA
1	T8	4	129	23.8958	170.9	75.45	80.5	M	36	4	27.5621	6.82738	overweight	A.2
2	T1	0.5	42	6.89167	174.25	88.3333	71.7	M	29	4	23.6142	1.96905	normal	NA
2	T2	1	75	8.17917	174.25	88.3333	71.7	M	29	4	23.6142	2.3369	normal	NA
2	T3	1.5	82	8.975	174.25	88.3333	71.7	M	29	4	23.6142	2.56429	normal	NA
2	T4	2	95	10.2833	174.25	88.3333	71.7	M	29	4	23.6142	2.9381	normal	NA
2	T5	2.5	103	11.4458	174.25	88.3333	71.7	M	29	4	23.6142	3.27024	normal	NA
2	T6	3	111	13.8708	174.25	88.3333	71.7	M	29	4	23.6142	3.9631	normal	NA
2	T7	3.5	119	16.6292	174.25	88.3333	71.7	M	29	4	23.6142	4.75119	normal	NA
2	T8	4	125	20.4917	174.25	88.3333	71.7	M	29	4	23.6142	5.85476	normal	A.8
3	T1	0.5	34	5.03333	175.5	77.3333	86	M	34	1	27.9219	1.4381	overweight	NA
3	T2	1	56	5.3125	175.5	77.3333	86	M	34	1	27.9219	1.51786	overweight	NA
3	T3	1.5	75	6.26667	175.5	77.3333	86	M	34	1	27.9219	1.79048	overweight	NA
3	T4	2	91	7.0375	175.5	77.3333	86	M	34	1	27.9219	2.01071	overweight	NA
3	T5	2.5	103	8.17083	175.5	77.3333	86	M	34	1	27.9219	2.33452	overweight	NA
3	T6	3	112	9.15417	175.5	77.3333	86	M	34	1	27.9219	2.61548	overweight	NA
3	T7	3.5	118	10.9708	175.5	77.3333	86	M	34	1	27.9219	3.13452	overweight	NA
3	T8	4	126	16.1542	175.5	77.3333	86	M	34	1	27.9219	4.61548	overweight	NA
3	T9	4.5	156	24.5333	175.5	77.3333	86	M	34	1	27.9219	7.00952	overweight	A.2
4	T1	0.5	43	6.65208	165.75	76.25	69.7	M	33	1	25.3703	1.9006	overweight	NA
4	T2	1	67	6.8625	165.75	76.25	69.7	M	33	1	25.3703	1.96071	overweight	NA
4	T3	1.5	84	8.34167	165.75	76.25	69.7	M	33	1	25.3703	2.38333	overweight	NA
4	T4	2	101	9.05208	165.75	76.25	69.7	M	33	1	25.3703	2.58631	overweight	NA
4	T5	2.5	110	11.0312	165.75	76.25	69.7	M	33	1	25.3703	3.15179	overweight	NA
4	T6	3	119	13	165.75	76.25	69.7	M	33	1	25.3703	3.71429	overweight	NA
4	T7	3.5	126	15.6208	165.75	76.25	69.7	M	33	1	25.3703	4.4631	overweight	NA
4	T8	4	135	19.4729	165.75	76.25	69.7	M	33	1	25.3703	5.56369	overweight	NA
4	T9	4.5	145	27.6583	165.75	76.25	69.7	M	33	1	25.3703	7.90238	overweight	A.8
5	T1	0.5	38	6.97917	174.05	80.25	67.4	M	39	4	22.2491	1.99405	normal	NA
5	T2	1	58	7.825	174.05	80.25	67.4	M	39	4	22.2491	2.23571	normal	NA
5	T3	1.5	74	9.15	174.05	80.25	67.4	M	39	4	22.2491	2.61429	normal	NA
5	T4	2	87	10.125	174.05	80.25	67.4	M	39	4	22.2491	2.89286	normal	NA
5	T5	2.5	98	11.55	174.05	80.25	67.4	M	39	4	22.2491	3.3	normal	NA
5	T6	3	106	14.2937	174.05	80.25	67.4	M	39	4	22.2491	4.08393	normal	NA
5	T7	3.5	113	17.2208	174.05	80.25	67.4	M	39	4	22.2491	4.92024	normal	NA
5	T8	4	121	21.9062	174.05	80.25	67.4	M	39	4	22.2491	6.25893	normal	NA
5	T9	4.5	130	30.0292	174.05	80.25	67.4	M	39	4	22.2491	8.57976	normal	A.2
9	T1	0.5	37	8.05833	176.25	85.6	68.4	F	24	1	22.019	2.30238	normal	NA
9	T2	1	70	9.03333	176.25	85.6	68.4	F	24	1	22.019	2.58095	normal	NA
9	T3	1.5	89	10.2708	176.25	85.6	68.4	F	24	1	22.019	2.93452	normal	NA
9	T4	2	99	10.9958	176.25	85.6	68.4	F	24	1	22.019	3.14167	normal	NA
9	T5	2.5	109	12.6917	176.25	85.6	68.4	F	24	1	22.019	3.62619	normal	NA
9	T6	3	116	14.2708	176.25	85.6	68.4	F	24	1	22.019	4.07738	normal	NA
9	T7	3.5	122	16.9583	176.25	85.6	68.4	F	24	1	22.019	4.84524	normal	NA
9	T8	4	128	20.0458	176.25	85.6	68.4	F	24	1	22.019	5.72738	normal	A.2
10	T1	0.5	29	9.44167	164.6	76.05	58.2	F	25	1	21.4814	2.69762	normal	NA
10	T2	1	58	9.27917	164.6	76.05	58.2	F	25	1	21.4814	2.65119	normal	NA
10	T3	1.5	77	10.1083	164.6	76.05	58.2	F	25	1	21.4814	2.8881	normal	NA
10	T4	2	93	10.8208	164.6	76.05	58.2	F	25	1	21.4814	3.09167	normal	NA
10	T5	2.5	107	12.8333	164.6	76.05	58.2	F	25	1	21.4814	3.66667	normal	NA
10	T6	3	117	15.425	164.6	76.05	58.2	F	25	1	21.4814	4.40714	normal	NA
10	T7	3.5	125	19.1917	164.6	76.05	58.2	F	25	1	21.4814	5.48333	normal	NA
10	T8	4	132	25.3833	164.6	76.05	58.2	F	25	1	21.4814	7.25238	normal	A.8
11	T1	0.5	35	7.0325	167.2	74	66.1	F	25	1	23.6444	2.00929	normal	NA
11	T2	1	60	8.1	167.2	74	66.1	F	25	1	23.6444	2.31429	normal	NA
11	T3	1.5	77	9.19583	167.2	74	66.1	F	25	1	23.6444	2.62738	normal	NA
11	T4	2	93	10.6121	167.2	74	66.1	F	25	1	23.6444	3.03203	normal	NA
11	T5	2.5	105	12.3083	167.2	74	66.1	F	25	1	23.6444	3.51667	normal	NA
11	T6	3	117	14.1708	167.2	74	66.1	F	25	1	23.6444	4.04881	normal	NA
11	T7	3.5	125	17.5875	167.2	74	66.1	F	25	1	23.6444	5.025	normal	NA
11	T8	4	132	21.3542	167.2	74	66.1	F	25	1	23.6444	6.10119	normal	NA
11	T9	4.5	NA	NA	167.2	74	66.1	F	25	1	23.6444	NA	normal	A.1
12	T1	0.5	53	7.4	161.55	73.9	56.25	F	25	1	21.553	2.11429	normal	NA
12	T2	1	71	8.20833	161.55	73.9	56.25	F	25	1	21.553	2.34524	normal	NA
12	T3	1.5	86	9.32803	161.55	73.9	56.25	F	25	1	21.553	2.66515	normal	NA
12	T4	2	101	10.3417	161.55	73.9	56.25	F	25	1	21.553	2.95476	normal	NA
12	T5	2.5	112	12.175	161.55	73.9	56.25	F	25	1	21.553	3.47857	normal	NA
12	T6	3	122	14.6417	161.55	73.9	56.25	F	25	1	21.553	4.18333	normal	NA
12	T7	3.5	130	17.9042	161.55	73.9	56.25	F	25	1	21.553	5.11548	normal	NA
12	T8	4	140	23.3125	161.55	73.9	56.25	F	25	1	21.553	6.66071	normal	A.8
13	T1	0.5	30	7.21667	178.55	84.25	86.65	F	21	1	27.18	2.0619	overweight	NA
13	T2	1	57	7.2	178.55	84.25	86.65	F	21	1	27.18	2.05714	overweight	NA
13	T3	1.5	74	8.37083	178.55	84.25	86.65	F	21	1	27.18	2.39167	overweight	NA
13	T4	2	89	9.34583	178.55	84.25	86.65	F	21	1	27.18	2.67024	overweight	NA
13	T5	2.5	101	10.7042	178.55	84.25	86.65	F	21	1	27.18	3.05833	overweight	NA
13	T6	3	109	12.2542	178.55	84.25	86.65	F	21	1	27.18	3.50119	overweight	NA
13	T7	3.5	115	15.6	178.55	84.25	86.65	F	21	1	27.18	4.45714	overweight	NA
13	T8	4	121	20.375	178.55	84.25	86.65	F	21	1	27.18	5.82143	overweight	NA
13	T9	4.5	131	27.0583	178.55	84.25	86.65	F	21	1	27.18	7.73095	overweight	A.2
14	T1	0.5	34	6.75568	185.35	86.3	102.9	M	29	1	29.9523	1.93019	overweight	NA
14	T2	1	62	7.42917	185.35	86.3	102.9	M	29	1	29.9523	2.12262	overweight	NA
14	T3	1.5	80	8.44811	185.35	86.3	102.9	M	29	1	29.9523	2.41374	overweight	NA
14	T4	2	89	9.62083	185.35	86.3	102.9	M	29	1	29.9523	2.74881	overweight	NA
14	T5	2.5	103	10.2833	185.35	86.3	102.9	M	29	1	29.9523	2.9381	overweight	NA
14	T6	3	107	11.7583	185.35	86.3	102.9	M	29	1	29.9523	3.35952	overweight	NA
14	T7	3.5	113	14.2042	185.35	86.3	102.9	M	29	1	29.9523	4.05833	overweight	NA
14	T8	4	120	17.4458	185.35	86.3	102.9	M	29	1	29.9523	4.98452	overweight	NA
14	T9	4.5	136	22.0792	185.35	86.3	102.9	M	29	1	29.9523	6.30833	overweight	A.8
15	T1	0.5	39	8.24848	160	74.5	54.2	F	21	NA	21.1719	2.35671	normal	NA
15	T2	1	64	9.58333	160	74.5	54.2	F	21	NA	21.1719	2.7381	normal	NA
15	T3	1.5	82	10.55	160	74.5	54.2	F	21	NA	21.1719	3.01429	normal	NA
15	T4	2	96	11.5708	160	74.5	54.2	F	21	NA	21.1719	3.30595	normal	NA
15	T5	2.5	107	13.3875	160	74.5	54.2	F	21	NA	21.1719	3.825	normal	NA
15	T6	3	116	16.6333	160	74.5	54.2	F	21	NA	21.1719	4.75238	normal	NA
15	T7	3.5	124	20.1	160	74.5	54.2	F	21	NA	21.1719	5.74286	normal	A.2
17	T1	0.5	47	6.9	168.35	79.95	59.3	M	21	1	20.9232	1.97143	normal	NA
17	T2	1	72	7.26326	168.35	79.95	59.3	M	21	1	20.9232	2.07522	normal	NA
17	T3	1.5	88	7.11136	168.35	79.95	59.3	M	21	1	20.9232	2.03182	normal	NA
17	T4	2	99	7.6	168.35	79.95	59.3	M	21	1	20.9232	2.17143	normal	NA
17	T5	2.5	108	7.9125	168.35	79.95	59.3	M	21	1	20.9232	2.26071	normal	NA
17	T6	3	116	9.19167	168.35	79.95	59.3	M	21	1	20.9232	2.62619	normal	NA
17	T7	3.5	123	10.717	168.35	79.95	59.3	M	21	1	20.9232	3.06201	normal	NA
17	T8	4	129	25.5125	168.35	79.95	59.3	M	21	1	20.9232	7.28929	normal	A.2
18	T1	0.5	50	6	183.1	89.65	86.55	M	21	2	25.8161	1.71429	overweight	NA
18	T2	1	79	6.2625	183.1	89.65	86.55	M	21	2	25.8161	1.78929	overweight	NA
18	T3	1.5	99	7.17083	183.1	89.65	86.55	M	21	2	25.8161	2.04881	overweight	NA
18	T4	2	106	7.9	183.1	89.65	86.55	M	21	2	25.8161	2.25714	overweight	NA
18	T5	2.5	112	9.31667	183.1	89.65	86.55	M	21	2	25.8161	2.6619	overweight	NA
18	T6	3	117	9.875	183.1	89.65	86.55	M	21	2	25.8161	2.82143	overweight	NA
18	T7	3.5	123	11.2303	183.1	89.65	86.55	M	21	2	25.8161	3.20866	overweight	NA
18	T8	4	127	13.7208	183.1	89.65	86.55	M	21	2	25.8161	3.92024	overweight	NA
18	T9	4.5	133	16.0042	183.1	89.65	86.55	M	21	2	25.8161	4.57262	overweight	NA
18	T10	5	NA	NA	183.1	89.65	86.55	M	21	2	25.8161	NA	overweight	A.1
19	T1	0.5	45	8.21288	175.1	85	65.6	M	21	1	21.3959	2.34654	normal	NA
19	T2	1	64	9.09962	175.1	85	65.6	M	21	1	21.3959	2.59989	normal	NA
19	T3	1.5	79	10.975	175.1	85	65.6	M	21	1	21.3959	3.13571	normal	NA
19	T4	2	88	11.5167	175.1	85	65.6	M	21	1	21.3959	3.29048	normal	NA
19	T5	2.5	99	13.1875	175.1	85	65.6	M	21	1	21.3959	3.76786	normal	NA
19	T6	3	106	16.325	175.1	85	65.6	M	21	1	21.3959	4.66429	normal	NA
19	T7	3.5	113	20.05	175.1	85	65.6	M	21	1	21.3959	5.72857	normal	NA
19	T8	4	121	25.0292	175.1	85	65.6	M	21	1	21.3959	7.15119	normal	A.8
20	T1	0.5	59	8.93333	165.5	75.05	60.1	F	36	4	21.9421	2.55238	normal	NA
20	T2	1	94	10.5292	165.5	75.05	60.1	F	36	4	21.9421	3.00833	normal	NA
20	T3	1.5	106	11.3	165.5	75.05	60.1	F	36	4	21.9421	3.22857	normal	NA
20	T4	2	115	12.3167	165.5	75.05	60.1	F	36	4	21.9421	3.51905	normal	NA
20	T5	2.5	121	13.4417	165.5	75.05	60.1	F	36	4	21.9421	3.84048	normal	NA
20	T6	3	125	15.8917	165.5	75.05	60.1	F	36	4	21.9421	4.54048	normal	NA
20	T7	3.5	133	18.7708	165.5	75.05	60.1	F	36	4	21.9421	5.3631	normal	NA
20	T8	4	139	20.3792	165.5	75.05	60.1	F	36	4	21.9421	5.82262	normal	A.2
21	T1	0.5	43	6.98712	188.9	90.2	92.3	M	26	1	25.8665	1.99632	overweight	NA
21	T2	1	60	7.86477	188.9	90.2	92.3	M	26	1	25.8665	2.24708	overweight	NA
21	T3	1.5	75	8.82083	188.9	90.2	92.3	M	26	1	25.8665	2.52024	overweight	NA
21	T4	2	88	9.64545	188.9	90.2	92.3	M	26	1	25.8665	2.75584	overweight	NA
21	T5	2.5	100	10.9333	188.9	90.2	92.3	M	26	1	25.8665	3.12381	overweight	NA
21	T6	3	107	13.5708	188.9	90.2	92.3	M	26	1	25.8665	3.87738	overweight	NA
21	T7	3.5	113	16.2625	188.9	90.2	92.3	M	26	1	25.8665	4.64643	overweight	NA
21	T8	4	118	20.1292	188.9	90.2	92.3	M	26	1	25.8665	5.75119	overweight	NA
21	T9	4.5	127	26.8958	188.9	90.2	92.3	M	26	1	25.8665	7.68452	overweight	NA
21	T10	5	NA	NA	188.9	90.2	92.3	M	26	1	25.8665	NA	overweight	A.1
22	T1	0.5	47	6.76667	189.9	88.9	88.56	M	21	1	24.5577	1.93333	normal	NA
22	T2	1	64	7.87462	189.9	88.9	88.56	M	21	1	24.5577	2.24989	normal	NA
22	T3	1.5	76	9.05417	189.9	88.9	88.56	M	21	1	24.5577	2.5869	normal	NA
22	T4	2	87	9.91667	189.9	88.9	88.56	M	21	1	24.5577	2.83333	normal	NA
22	T5	2.5	95	11.05	189.9	88.9	88.56	M	21	1	24.5577	3.15714	normal	NA
22	T6	3	102	12.9917	189.9	88.9	88.56	M	21	1	24.5577	3.7119	normal	NA
22	T7	3.5	110	15.7125	189.9	88.9	88.56	M	21	1	24.5577	4.48929	normal	NA
22	T8	4	117	19.7875	189.9	88.9	88.56	M	21	1	24.5577	5.65357	normal	NA
22	T9	4.5	124	25.0292	189.9	88.9	88.56	M	21	1	24.5577	7.15119	normal	A.2
23	T1	0.5	40	7.79167	165.6	76.9	63.5	F	23	1	23.1554	2.22619	normal	NA
23	T2	1	65	8.24583	165.6	76.9	63.5	F	23	1	23.1554	2.35595	normal	NA
23	T3	1.5	82	9.10417	165.6	76.9	63.5	F	23	1	23.1554	2.60119	normal	NA
23	T4	2	98	9.83333	165.6	76.9	63.5	F	23	1	23.1554	2.80952	normal	NA
23	T5	2.5	111	11.4375	165.6	76.9	63.5	F	23	1	23.1554	3.26786	normal	NA
23	T6	3	121	13.7083	165.6	76.9	63.5	F	23	1	23.1554	3.91667	normal	NA
23	T7	3.5	129	17.15	165.6	76.9	63.5	F	23	1	23.1554	4.9	normal	NA
23	T8	4	138	21.9542	165.6	76.9	63.5	F	23	1	23.1554	6.27262	normal	NA
23	T9	4.5	NA	NA	165.6	76.9	63.5	F	23	1	23.1554	NA	normal	A.1
24	T1	0.5	44	9.10417	168.75	80.55	70	M	22	1	24.5816	2.60119	normal	NA
24	T2	1	72	10.075	168.75	80.55	70	M	22	1	24.5816	2.87857	normal	NA
24	T3	1.5	92	10.8625	168.75	80.55	70	M	22	1	24.5816	3.10357	normal	NA
24	T4	2	104	12.0875	168.75	80.55	70	M	22	1	24.5816	3.45357	normal	NA
24	T5	2.5	113	13.675	168.75	80.55	70	M	22	1	24.5816	3.90714	normal	NA
24	T6	3	119	16.3625	168.75	80.55	70	M	22	1	24.5816	4.675	normal	NA
24	T7	3.5	125	19.9917	168.75	80.55	70	M	22	1	24.5816	5.7119	normal	NA
24	T8	4	134	24.8042	168.75	80.55	70	M	22	1	24.5816	7.0869	normal	A.2
25	T1	0.5	45	6.56477	180	83.05	87.7	M	26	1	27.0679	1.87565	overweight	NA
25	T2	1	64	7.03333	180	83.05	87.7	M	26	1	27.0679	2.00952	overweight	NA
25	T3	1.5	82	7.7	180	83.05	87.7	M	26	1	27.0679	2.2	overweight	NA
25	T4	2	96	8.76667	180	83.05	87.7	M	26	1	27.0679	2.50476	overweight	NA
25	T5	2.5	105	9.92083	180	83.05	87.7	M	26	1	27.0679	2.83452	overweight	NA
25	T6	3	111	12.2	180	83.05	87.7	M	26	1	27.0679	3.48571	overweight	NA
25	T7	3.5	116	15.1208	180	83.05	87.7	M	26	1	27.0679	4.32024	overweight	NA
25	T8	4	123	18.8042	180	83.05	87.7	M	26	1	27.0679	5.37262	overweight	NA
25	T9	4.5	NA	NA	180	83.05	87.7	M	26	1	27.0679	NA	overweight	A.1
26	T1	0.5	43	6.15833	181.85	88.25	64	M	30	1	19.3532	1.75952	normal	NA
26	T2	1	70	7.6875	181.85	88.25	64	M	30	1	19.3532	2.19643	normal	NA
26	T3	1.5	83	8.9625	181.85	88.25	64	M	30	1	19.3532	2.56071	normal	NA
26	T4	2	92	9.375	181.85	88.25	64	M	30	1	19.3532	2.67857	normal	NA
26	T5	2.5	99	10.65	181.85	88.25	64	M	30	1	19.3532	3.04286	normal	NA
26	T6	3	106	12.425	181.85	88.25	64	M	30	1	19.3532	3.55	normal	NA
26	T7	3.5	114	14.9042	181.85	88.25	64	M	30	1	19.3532	4.25833	normal	NA
26	T8	4	121	17.5	181.85	88.25	64	M	30	1	19.3532	5	normal	NA
26	T9	4.5	126	22.2375	181.85	88.25	64	M	30	1	19.3532	6.35357	normal	NA
26	T10	5	135	28.125	181.85	88.25	64	M	30	1	19.3532	8.03571	normal	A.2
27	T1	0.5	36	6.73333	176.3	82.4	79.4	M	22	NA	25.5456	1.92381	overweight	NA
27	T2	1	62	7.90833	176.3	82.4	79.4	M	22	NA	25.5456	2.25952	overweight	NA
27	T3	1.5	82	8.90417	176.3	82.4	79.4	M	22	NA	25.5456	2.54405	overweight	NA
27	T4	2	95	10.2208	176.3	82.4	79.4	M	22	NA	25.5456	2.92024	overweight	NA
27	T5	2.5	102	11.6784	176.3	82.4	79.4	M	22	NA	25.5456	3.33669	overweight	NA
27	T6	3	110	14.325	176.3	82.4	79.4	M	22	NA	25.5456	4.09286	overweight	NA
27	T7	3.5	116	16.5458	176.3	82.4	79.4	M	22	NA	25.5456	4.72738	overweight	NA
27	T8	4	124	20.2708	176.3	82.4	79.4	M	22	NA	25.5456	5.79167	overweight	NA
27	T9	4.5	132	25.1667	176.3	82.4	79.4	M	22	NA	25.5456	7.19048	overweight	NA
27	T10	5	148	33	176.3	82.4	79.4	M	22	NA	25.5456	9.42857	overweight	A.2
28	T1	0.5	43	6.43636	183.4	83.6	79.3	M	22	1	23.5762	1.83896	normal	NA
28	T2	1	65	8.17955	183.4	83.6	79.3	M	22	1	23.5762	2.33701	normal	NA
28	T3	1.5	78	8.21667	183.4	83.6	79.3	M	22	1	23.5762	2.34762	normal	NA
28	T4	2	90	9.40417	183.4	83.6	79.3	M	22	1	23.5762	2.6869	normal	NA
28	T5	2.5	101	10.8167	183.4	83.6	79.3	M	22	1	23.5762	3.09048	normal	NA
28	T6	3	110	11.9511	183.4	83.6	79.3	M	22	1	23.5762	3.41461	normal	NA
28	T7	3.5	117	14.9917	183.4	83.6	79.3	M	22	1	23.5762	4.28333	normal	NA
28	T8	4	123	17.7583	183.4	83.6	79.3	M	22	1	23.5762	5.07381	normal	NA
28	T9	4.5	130	21.3458	183.4	83.6	79.3	M	22	1	23.5762	6.09881	normal	NA
28	T10	5	140	26.7542	183.4	83.6	79.3	M	22	1	23.5762	7.64405	normal	NA
28	T11	5.5	NA	NA	183.4	83.6	79.3	M	22	1	23.5762	NA	normal	A.1
29	T1	0.5	46	7.3125	169.1	80.55	67.6	M	34	4	23.6407	2.08929	normal	NA
29	T2	1	65	7.60833	169.1	80.55	67.6	M	34	4	23.6407	2.17381	normal	NA
29	T3	1.5	81	8.4375	169.1	80.55	67.6	M	34	4	23.6407	2.41071	normal	NA
29	T4	2	92	9.875	169.1	80.55	67.6	M	34	4	23.6407	2.82143	normal	NA
29	T5	2.5	100	11.7	169.1	80.55	67.6	M	34	4	23.6407	3.34286	normal	NA
29	T6	3	110	13.9292	169.1	80.55	67.6	M	34	4	23.6407	3.97976	normal	NA
29	T7	3.5	116	17.2208	169.1	80.55	67.6	M	34	4	23.6407	4.92024	normal	NA
29	T8	4	126	21.7125	169.1	80.55	67.6	M	34	4	23.6407	6.20357	normal	A.2
30	T1	0.5	44	7.9625	178.65	84.85	74.8	M	21	1	23.4367	2.275	normal	NA
30	T2	1	64	8.57348	178.65	84.85	74.8	M	21	1	23.4367	2.44957	normal	NA
30	T3	1.5	77	9.74583	178.65	84.85	74.8	M	21	1	23.4367	2.78452	normal	NA
30	T4	2	90	10.5455	178.65	84.85	74.8	M	21	1	23.4367	3.01299	normal	NA
30	T5	2.5	102	12.0833	178.65	84.85	74.8	M	21	1	23.4367	3.45238	normal	NA
30	T6	3	110	15.2958	178.65	84.85	74.8	M	21	1	23.4367	4.37024	normal	NA
30	T7	3.5	117	18.0583	178.65	84.85	74.8	M	21	1	23.4367	5.15952	normal	NA
30	T8	4	125	22.5	178.65	84.85	74.8	M	21	1	23.4367	6.42857	normal	NA
30	T9	4.5	134	27.8042	178.65	84.85	74.8	M	21	1	23.4367	7.94405	normal	NA
30	T10	5	147	36.1	178.65	84.85	74.8	M	21	1	23.4367	10.3143	normal	A.8
31	T1	0.5	31	8.33902	174.8	79.95	101.1	M	38	3	33.0878	2.38258	obese	NA
31	T2	1	66	6.47008	174.8	79.95	101.1	M	38	3	33.0878	1.84859	obese	NA
31	T3	1.5	85	6.80417	174.8	79.95	101.1	M	38	3	33.0878	1.94405	obese	NA
31	T4	2	99	8.04167	174.8	79.95	101.1	M	38	3	33.0878	2.29762	obese	NA
31	T5	2.5	107	9.83333	174.8	79.95	101.1	M	38	3	33.0878	2.80952	obese	NA
31	T6	3	113	12.6	174.8	79.95	101.1	M	38	3	33.0878	3.6	obese	NA
31	T7	3.5	120	16.0083	174.8	79.95	101.1	M	38	3	33.0878	4.57381	obese	NA
31	T8	4	127	20.6792	174.8	79.95	101.1	M	38	3	33.0878	5.90833	obese	A.2
32	T1	0.5	42	8.34583	188.1	93.3	77.1	M	28	1	21.791	2.38452	normal	NA
32	T2	1	58	8.52121	188.1	93.3	77.1	M	28	1	21.791	2.43463	normal	NA
32	T3	1.5	72	9.4375	188.1	93.3	77.1	M	28	1	21.791	2.69643	normal	NA
32	T4	2	85	10.3375	188.1	93.3	77.1	M	28	1	21.791	2.95357	normal	NA
32	T5	2.5	94	12.4083	188.1	93.3	77.1	M	28	1	21.791	3.54524	normal	NA
32	T6	3	101	14.0727	188.1	93.3	77.1	M	28	1	21.791	4.02078	normal	NA
32	T7	3.5	108	17.5602	188.1	93.3	77.1	M	28	1	21.791	5.01721	normal	NA
32	T8	4	115	21.7053	188.1	93.3	77.1	M	28	1	21.791	6.20152	normal	NA
32	T9	4.5	NA	NA	188.1	93.3	77.1	M	28	1	21.791	NA	normal	A.1
33	T1	0.5	32	7.70417	158.3	73.1	51.6	F	34	8	20.5915	2.20119	normal	NA
33	T2	1	63	8.0625	158.3	73.1	51.6	F	34	8	20.5915	2.30357	normal	NA
33	T3	1.5	85	8.99583	158.3	73.1	51.6	F	34	8	20.5915	2.57024	normal	NA
33	T4	2	103	10.1417	158.3	73.1	51.6	F	34	8	20.5915	2.89762	normal	NA
33	T5	2.5	109	11.1	158.3	73.1	51.6	F	34	8	20.5915	3.17143	normal	NA
33	T6	3	115	13.1917	158.3	73.1	51.6	F	34	8	20.5915	3.76905	normal	NA
33	T7	3.5	123	17.1667	158.3	73.1	51.6	F	34	8	20.5915	4.90476	normal	NA
33	T8	4	128	21.7208	158.3	73.1	51.6	F	34	8	20.5915	6.20595	normal	NA
33	T9	4.5	NA	NA	158.3	73.1	51.6	F	34	8	20.5915	NA	normal	A.1
34	T1	0.5	36	7.1125	172.75	80.05	75	F	28	3	25.1319	2.03214	overweight	NA
34	T2	1	64	7.35	172.75	80.05	75	F	28	3	25.1319	2.1	overweight	NA
34	T3	1.5	86	8.29621	172.75	80.05	75	F	28	3	25.1319	2.37035	overweight	NA
34	T4	2	101	9.38333	172.75	80.05	75	F	28	3	25.1319	2.68095	overweight	NA
34	T5	2.5	108	11.1292	172.75	80.05	75	F	28	3	25.1319	3.17976	overweight	NA
34	T6	3	113	13.3	172.75	80.05	75	F	28	3	25.1319	3.8	overweight	NA
34	T7	3.5	121	15.9125	172.75	80.05	75	F	28	3	25.1319	4.54643	overweight	NA
34	T8	4	129	19.5917	172.75	80.05	75	F	28	3	25.1319	5.59762	overweight	NA
34	T9	4.5	NA	NA	172.75	80.05	75	F	28	3	25.1319	NA	overweight	A.1
35	T1	0.5	38	6.54167	165.15	69.55	98.9	F	36	1	36.2609	1.86905	obese	NA
35	T2	1	62	7.17917	165.15	69.55	98.9	F	36	1	36.2609	2.05119	obese	NA
35	T3	1.5	85	8.02917	165.15	69.55	98.9	F	36	1	36.2609	2.29405	obese	NA
35	T4	2	101	9.075	165.15	69.55	98.9	F	36	1	36.2609	2.59286	obese	NA
35	T5	2.5	113	11.0167	165.15	69.55	98.9	F	36	1	36.2609	3.14762	obese	NA
35	T6	3	121	13.5875	165.15	69.55	98.9	F	36	1	36.2609	3.88214	obese	NA
35	T7	3.5	131	17.1292	165.15	69.55	98.9	F	36	1	36.2609	4.89405	obese	NA
35	T8	4	NA	NA	165.15	69.55	98.9	F	36	1	36.2609	NA	obese	A.1
36	T1	0.5	31	8.74583	161.6	71.5	58.7	F	28	1	22.4779	2.49881	normal	NA
36	T2	1	59	9.90833	161.6	71.5	58.7	F	28	1	22.4779	2.83095	normal	NA
36	T3	1.5	76	10.0458	161.6	71.5	58.7	F	28	1	22.4779	2.87024	normal	NA
36	T4	2	99	11.3	161.6	71.5	58.7	F	28	1	22.4779	3.22857	normal	NA
36	T5	2.5	107	13.0958	161.6	71.5	58.7	F	28	1	22.4779	3.74167	normal	NA
36	T6	3	113	15.4958	161.6	71.5	58.7	F	28	1	22.4779	4.42738	normal	NA
36	T7	3.5	123	18.2375	161.6	71.5	58.7	F	28	1	22.4779	5.21071	normal	NA
36	T8	4	130	23.1333	161.6	71.5	58.7	F	28	1	22.4779	6.60952	normal	A.2
37	T1	0.5	54	9.21667	169.05	75.6	63.6	F	27	4	22.255	2.63333	normal	NA
37	T2	1	77	10.6	169.05	75.6	63.6	F	27	4	22.255	3.02857	normal	NA
37	T3	1.5	96	11.2542	169.05	75.6	63.6	F	27	4	22.255	3.21548	normal	NA
37	T4	2	100	11.3458	169.05	75.6	63.6	F	27	4	22.255	3.24167	normal	NA
37	T5	2.5	108	13.0042	169.05	75.6	63.6	F	27	4	22.255	3.71548	normal	NA
37	T6	3	113	16.4625	169.05	75.6	63.6	F	27	4	22.255	4.70357	normal	NA
37	T7	3.5	118	19.2417	169.05	75.6	63.6	F	27	4	22.255	5.49762	normal	NA
37	T8	4	127	24.0625	169.05	75.6	63.6	F	27	4	22.255	6.875	normal	A.8
38	T1	0.5	72	6.48333	169.65	77.95	61.6	M	25	4	21.4029	1.85238	normal	NA
38	T2	1	82	7.65	169.65	77.95	61.6	M	25	4	21.4029	2.18571	normal	NA
38	T3	1.5	95	8.14167	169.65	77.95	61.6	M	25	4	21.4029	2.32619	normal	NA
38	T4	2	104	9.0375	169.65	77.95	61.6	M	25	4	21.4029	2.58214	normal	NA
38	T5	2.5	111	11.5333	169.65	77.95	61.6	M	25	4	21.4029	3.29524	normal	NA
38	T6	3	119	14.55	169.65	77.95	61.6	M	25	4	21.4029	4.15714	normal	NA
38	T7	3.5	NA	NA	169.65	77.95	61.6	M	25	4	21.4029	NA	normal	A.1
39	T1	0.5	43	6.58333	177.85	81.35	79.6	M	32	4	25.1655	1.88095	overweight	NA
39	T2	1	76	8.05833	177.85	81.35	79.6	M	32	4	25.1655	2.30238	overweight	NA
39	T3	1.5	91	9.17917	177.85	81.35	79.6	M	32	4	25.1655	2.62262	overweight	NA
39	T4	2	104	10.4625	177.85	81.35	79.6	M	32	4	25.1655	2.98929	overweight	NA
39	T5	2.5	115	12.275	177.85	81.35	79.6	M	32	4	25.1655	3.50714	overweight	NA
39	T6	3	122	14.7917	177.85	81.35	79.6	M	32	4	25.1655	4.22619	overweight	NA
39	T7	3.5	127	17.6792	177.85	81.35	79.6	M	32	4	25.1655	5.05119	overweight	NA
39	T8	4	136	21.8833	177.85	81.35	79.6	M	32	4	25.1655	6.25238	overweight	A.8
40	T1	0.5	37	6.425	162.8	77.05	70.5	F	37	1	26.5999	1.83571	overweight	NA
40	T2	1	61	7.0875	162.8	77.05	70.5	F	37	1	26.5999	2.025	overweight	NA
40	T3	1.5	81	7.86818	162.8	77.05	70.5	F	37	1	26.5999	2.24805	overweight	NA
40	T4	2	96	8.86667	162.8	77.05	70.5	F	37	1	26.5999	2.53333	overweight	NA
40	T5	2.5	106	11.0208	162.8	77.05	70.5	F	37	1	26.5999	3.14881	overweight	NA
40	T6	3	115	12.8792	162.8	77.05	70.5	F	37	1	26.5999	3.67976	overweight	NA
40	T7	3.5	123	15.8	162.8	77.05	70.5	F	37	1	26.5999	4.51429	overweight	NA
40	T8	4	133	20.4667	162.8	77.05	70.5	F	37	1	26.5999	5.84762	overweight	A.2
41	T1	0.5	30	10.9917	161.15	73.85	54.7	F	29	1	21.0633	3.14048	normal	NA
41	T2	1	53	11.2826	161.15	73.85	54.7	F	29	1	21.0633	3.22359	normal	NA
41	T3	1.5	74	10.4617	161.15	73.85	54.7	F	29	1	21.0633	2.98907	normal	NA
41	T4	2	85	11.8511	161.15	73.85	54.7	F	29	1	21.0633	3.38604	normal	NA
41	T5	2.5	100	13.6892	161.15	73.85	54.7	F	29	1	21.0633	3.91119	normal	NA
41	T6	3	109	15.4545	161.15	73.85	54.7	F	29	1	21.0633	4.41558	normal	NA
41	T7	3.5	117	19.0875	161.15	73.85	54.7	F	29	1	21.0633	5.45357	normal	NA
41	T8	4	131	22.7417	161.15	73.85	54.7	F	29	1	21.0633	6.49762	normal	NA
41	T9	4.5	138	30.3875	161.15	73.85	54.7	F	29	1	21.0633	8.68214	normal	A.2
42	T1	0.5	36	7.5875	172.1	81.4	82.7	M	26	4	27.9218	2.16786	overweight	NA
42	T2	1	70	8.19242	172.1	81.4	82.7	M	26	4	27.9218	2.34069	overweight	NA
42	T3	1.5	87	9.29167	172.1	81.4	82.7	M	26	4	27.9218	2.65476	overweight	NA
42	T4	2	100	10.5458	172.1	81.4	82.7	M	26	4	27.9218	3.0131	overweight	NA
42	T5	2.5	109	12.3917	172.1	81.4	82.7	M	26	4	27.9218	3.54048	overweight	NA
42	T6	3	117	14.6292	172.1	81.4	82.7	M	26	4	27.9218	4.17976	overweight	NA
42	T7	3.5	122	18.1167	172.1	81.4	82.7	M	26	4	27.9218	5.17619	overweight	NA
42	T8	4	133	22.6	172.1	81.4	82.7	M	26	4	27.9218	6.45714	overweight	A.2
43	T1	0.5	48	7.36667	161.55	77.1	55.7	F	33	1	21.3423	2.10476	normal	NA
43	T2	1	67	8.675	161.55	77.1	55.7	F	33	1	21.3423	2.47857	normal	NA
43	T3	1.5	85	9.65417	161.55	77.1	55.7	F	33	1	21.3423	2.75833	normal	NA
43	T4	2	101	10.7708	161.55	77.1	55.7	F	33	1	21.3423	3.07738	normal	NA
43	T5	2.5	111	12.3208	161.55	77.1	55.7	F	33	1	21.3423	3.52024	normal	NA
43	T6	3	120	14.7833	161.55	77.1	55.7	F	33	1	21.3423	4.22381	normal	NA
43	T7	3.5	126	18.0958	161.55	77.1	55.7	F	33	1	21.3423	5.17024	normal	NA
43	T8	4	133	23.3542	161.55	77.1	55.7	F	33	1	21.3423	6.67262	normal	A.2
44	T1	0.5	50	7.85833	154	71.75	63.1	F	32	1	26.6065	2.24524	overweight	NA
44	T2	1	72	8.94167	154	71.75	63.1	F	32	1	26.6065	2.55476	overweight	NA
44	T3	1.5	90	9.5875	154	71.75	63.1	F	32	1	26.6065	2.73929	overweight	NA
44	T4	2	103	10.3417	154	71.75	63.1	F	32	1	26.6065	2.95476	overweight	NA
44	T5	2.5	112	12.2833	154	71.75	63.1	F	32	1	26.6065	3.50952	overweight	NA
44	T6	3	119	14.5542	154	71.75	63.1	F	32	1	26.6065	4.15833	overweight	NA
44	T7	3.5	126	18.3333	154	71.75	63.1	F	32	1	26.6065	5.2381	overweight	NA
44	T8	4	132	23.1375	154	71.75	63.1	F	32	1	26.6065	6.61071	overweight	A.8
45	T1	0.5	42	9.325	161.05	74.3	58.1	F	33	4	22.4003	2.66429	normal	NA
45	T2	1	71	9.375	161.05	74.3	58.1	F	33	4	22.4003	2.67857	normal	NA
45	T3	1.5	87	10.103	161.05	74.3	58.1	F	33	4	22.4003	2.88658	normal	NA
45	T4	2	96	11.1886	161.05	74.3	58.1	F	33	4	22.4003	3.19675	normal	NA
45	T5	2.5	106	13.1542	161.05	74.3	58.1	F	33	4	22.4003	3.75833	normal	NA
45	T6	3	113	16.7	161.05	74.3	58.1	F	33	4	22.4003	4.77143	normal	NA
45	T7	3.5	121	19.5542	161.05	74.3	58.1	F	33	4	22.4003	5.5869	normal	NA
45	T8	4	130	24.4833	161.05	74.3	58.1	F	33	4	22.4003	6.99524	normal	A.2
46	T1	0.5	32	6.29621	186.65	87.9	102.4	M	29	1	29.393	1.79892	overweight	NA
46	T2	1	57	7.09811	186.65	87.9	102.4	M	29	1	29.393	2.02803	overweight	NA
46	T3	1.5	74	8.57917	186.65	87.9	102.4	M	29	1	29.393	2.45119	overweight	NA
46	T4	2	87	9.70076	186.65	87.9	102.4	M	29	1	29.393	2.77165	overweight	NA
46	T5	2.5	99	10.9659	186.65	87.9	102.4	M	29	1	29.393	3.13312	overweight	NA
46	T6	3	106	13.353	186.65	87.9	102.4	M	29	1	29.393	3.81515	overweight	NA
46	T7	3.5	112	16.6417	186.65	87.9	102.4	M	29	1	29.393	4.75476	overweight	NA
46	T8	4	120	21.2458	186.65	87.9	102.4	M	29	1	29.393	6.07024	overweight	NA
46	T9	4.5	NA	NA	186.65	87.9	102.4	M	29	1	29.393	NA	overweight	A.1
47	T1	0.5	34	7.5375	177.5	84.45	65.4	F	28	1	20.7578	2.15357	normal	NA
47	T2	1	57	8.61667	177.5	84.45	65.4	F	28	1	20.7578	2.4619	normal	NA
47	T3	1.5	75	9.32083	177.5	84.45	65.4	F	28	1	20.7578	2.6631	normal	NA
47	T4	2	92	10.1333	177.5	84.45	65.4	F	28	1	20.7578	2.89524	normal	NA
47	T5	2.5	104	11.9333	177.5	84.45	65.4	F	28	1	20.7578	3.40952	normal	NA
47	T6	3	115	13.2542	177.5	84.45	65.4	F	28	1	20.7578	3.7869	normal	NA
47	T7	3.5	124	15.9167	177.5	84.45	65.4	F	28	1	20.7578	4.54762	normal	NA
47	T8	4	133	19.425	177.5	84.45	65.4	F	28	1	20.7578	5.55	normal	NA
47	T9	4.5	147	26.508	177.5	84.45	65.4	F	28	1	20.7578	7.5737	normal	A.2
48	T1	0.5	42	6.52917	177.8	83.85	77.2	M	31	1	24.4205	1.86548	normal	NA
48	T2	1	66	7.2875	177.8	83.85	77.2	M	31	1	24.4205	2.08214	normal	NA
48	T3	1.5	82	8.47083	177.8	83.85	77.2	M	31	1	24.4205	2.42024	normal	NA
48	T4	2	94	9.9625	177.8	83.85	77.2	M	31	1	24.4205	2.84643	normal	NA
48	T5	2.5	103	12.0625	177.8	83.85	77.2	M	31	1	24.4205	3.44643	normal	NA
48	T6	3	110	14.2625	177.8	83.85	77.2	M	31	1	24.4205	4.075	normal	NA
48	T7	3.5	116	17.9875	177.8	83.85	77.2	M	31	1	24.4205	5.13929	normal	NA
48	T8	4	124	23.6042	177.8	83.85	77.2	M	31	1	24.4205	6.74405	normal	NA
48	T9	4.5	NA	NA	177.8	83.85	77.2	M	31	1	24.4205	NA	normal	A.1
49	T1	0.5	53	5.40125	158.1	74.4	61.1	F	31	4	24.4443	1.54321	normal	NA
49	T2	1	74	6.32	158.1	74.4	61.1	F	31	4	24.4443	1.80571	normal	NA
49	T3	1.5	91	7.525	158.1	74.4	61.1	F	31	4	24.4443	2.15	normal	NA
49	T4	2	104	8.0125	158.1	74.4	61.1	F	31	4	24.4443	2.28929	normal	NA
49	T5	2.5	115	10.1905	158.1	74.4	61.1	F	31	4	24.4443	2.91158	normal	NA
49	T6	3	125	12.6542	158.1	74.4	61.1	F	31	4	24.4443	3.61548	normal	NA
49	T7	3.5	134	15.675	158.1	74.4	61.1	F	31	4	24.4443	4.47857	normal	A.3
50	T1	0.5	44	7.20417	149.1	65.7	51.95	F	26	4	23.3685	2.05833	normal	NA
50	T2	1	80	8.42083	149.1	65.7	51.95	F	26	4	23.3685	2.40595	normal	NA
50	T3	1.5	90	9.11667	149.1	65.7	51.95	F	26	4	23.3685	2.60476	normal	NA
50	T4	2	101	10.4667	149.1	65.7	51.95	F	26	4	23.3685	2.99048	normal	NA
50	T5	2.5	112	12.8833	149.1	65.7	51.95	F	26	4	23.3685	3.68095	normal	NA
50	T6	3	120	14.9836	149.1	65.7	51.95	F	26	4	23.3685	4.28104	normal	NA
50	T7	3.5	128	19.6792	149.1	65.7	51.95	F	26	4	23.3685	5.62262	normal	NA
50	T8	4	140	26.05	149.1	65.7	51.95	F	26	4	23.3685	7.44286	normal	A.2
51	T1	0.5	38	6.3	194.1	94.45	98	M	31	5	26.0121	1.8	overweight	NA
51	T2	1	60	7.07083	194.1	94.45	98	M	31	5	26.0121	2.02024	overweight	NA
51	T3	1.5	74	7.35409	194.1	94.45	98	M	31	5	26.0121	2.10117	overweight	NA
51	T4	2	86	9.36667	194.1	94.45	98	M	31	5	26.0121	2.67619	overweight	NA
51	T5	2.5	93	10.1875	194.1	94.45	98	M	31	5	26.0121	2.91071	overweight	NA
51	T6	3	101	11.8583	194.1	94.45	98	M	31	5	26.0121	3.3881	overweight	NA
51	T7	3.5	108	14.6083	194.1	94.45	98	M	31	5	26.0121	4.17381	overweight	NA
51	T8	4	116	17.5667	194.1	94.45	98	M	31	5	26.0121	5.01905	overweight	NA
51	T9	4.5	125	22.0292	194.1	94.45	98	M	31	5	26.0121	6.29405	overweight	A.2
52	T1	0.5	39	7.0625	167.4	79.1	76.9	M	32	3	27.442	2.01786	overweight	NA
52	T2	1	60	7.54167	167.4	79.1	76.9	M	32	3	27.442	2.15476	overweight	NA
52	T3	1.5	76	8.58333	167.4	79.1	76.9	M	32	3	27.442	2.45238	overweight	NA
52	T4	2	87	9.60417	167.4	79.1	76.9	M	32	3	27.442	2.74405	overweight	NA
52	T5	2.5	105	11.6833	167.4	79.1	76.9	M	32	3	27.442	3.3381	overweight	NA
52	T6	3	114	14.6	167.4	79.1	76.9	M	32	3	27.442	4.17143	overweight	NA
52	T7	3.5	120	18.1875	167.4	79.1	76.9	M	32	3	27.442	5.19643	overweight	NA
52	T8	4	129	24.1875	167.4	79.1	76.9	M	32	3	27.442	6.91071	overweight	NA
52	T9	4.5	149	33.7375	167.4	79.1	76.9	M	32	3	27.442	9.63929	overweight	A.2
53	T1	0.5	38	7.41667	177.2	84.5	68.3	M	26	1	21.7517	2.11905	normal	NA
53	T2	1	63	8.51439	177.2	84.5	68.3	M	26	1	21.7517	2.43268	normal	NA
53	T3	1.5	80	9.61439	177.2	84.5	68.3	M	26	1	21.7517	2.74697	normal	NA
53	T4	2	91	10.7042	177.2	84.5	68.3	M	26	1	21.7517	3.05833	normal	NA
53	T5	2.5	100	12.0519	177.2	84.5	68.3	M	26	1	21.7517	3.4434	normal	NA
53	T6	3	107	14.7542	177.2	84.5	68.3	M	26	1	21.7517	4.21548	normal	NA
53	T7	3.5	115	17.4723	177.2	84.5	68.3	M	26	1	21.7517	4.9921	normal	NA
53	T8	4	123	21.525	177.2	84.5	68.3	M	26	1	21.7517	6.15	normal	NA
53	T9	4.5	134	26.8542	177.2	84.5	68.3	M	26	1	21.7517	7.67262	normal	NA
53	T10	5	NA	NA	177.2	84.5	68.3	M	26	1	21.7517	NA	normal	A.1
54	T1	0.5	101	8.45833	169.5	78	74	M	38	4	25.7568	2.41667	overweight	NA
54	T2	1	105	9.61667	169.5	78	74	M	38	4	25.7568	2.74762	overweight	NA
54	T3	1.5	110	10.5167	169.5	78	74	M	38	4	25.7568	3.00476	overweight	NA
54	T4	2	107	10.625	169.5	78	74	M	38	4	25.7568	3.03571	overweight	NA
54	T5	2.5	113	11.9958	169.5	78	74	M	38	4	25.7568	3.42738	overweight	NA
54	T6	3	123	14.5167	169.5	78	74	M	38	4	25.7568	4.14762	overweight	NA
54	T7	3.5	130	17.0792	169.5	78	74	M	38	4	25.7568	4.87976	overweight	NA
54	T8	4	137	20.4917	169.5	78	74	M	38	4	25.7568	5.85476	overweight	NA
54	T9	4.5	150	27.5583	169.5	78	74	M	38	4	25.7568	7.87381	overweight	A.8
55	T1	0.5	46	6.725	168.45	76.45	69.4	F	28	1	24.4578	1.92143	normal	NA
55	T2	1	66	7.82689	168.45	76.45	69.4	F	28	1	24.4578	2.23626	normal	NA
55	T3	1.5	79	8.56174	168.45	76.45	69.4	F	28	1	24.4578	2.44621	normal	NA
55	T4	2	91	10.2792	168.45	76.45	69.4	F	28	1	24.4578	2.9369	normal	NA
55	T5	2.5	100	11.8958	168.45	76.45	69.4	F	28	1	24.4578	3.39881	normal	NA
55	T6	3	108	14.4417	168.45	76.45	69.4	F	28	1	24.4578	4.12619	normal	NA
55	T7	3.5	115	18.55	168.45	76.45	69.4	F	28	1	24.4578	5.3	normal	A.8
56	T1	0.5	53	6.67917	157.5	72.95	68	F	32	4	27.4124	1.90833	overweight	NA
56	T2	1	64	7.875	157.5	72.95	68	F	32	4	27.4124	2.25	overweight	NA
56	T3	1.5	77	8.95417	157.5	72.95	68	F	32	4	27.4124	2.55833	overweight	NA
56	T4	2	90	10.4875	157.5	72.95	68	F	32	4	27.4124	2.99643	overweight	NA
56	T5	2.5	97	12.8958	157.5	72.95	68	F	32	4	27.4124	3.68452	overweight	NA
56	T6	3	106	17.0792	157.5	72.95	68	F	32	4	27.4124	4.87976	overweight	A.2
57	T1	0.5	33	7.94583	159.05	72.9	61	F	22	8	24.1136	2.27024	normal	NA
57	T2	1	56	8.81667	159.05	72.9	61	F	22	8	24.1136	2.51905	normal	NA
57	T3	1.5	78	9.675	159.05	72.9	61	F	22	8	24.1136	2.76429	normal	NA
57	T4	2	96	10.7833	159.05	72.9	61	F	22	8	24.1136	3.08095	normal	NA
57	T5	2.5	108	12.3667	159.05	72.9	61	F	22	8	24.1136	3.53333	normal	NA
57	T6	3	117	14.2	159.05	72.9	61	F	22	8	24.1136	4.05714	normal	NA
57	T7	3.5	124	18.0458	159.05	72.9	61	F	22	8	24.1136	5.15595	normal	NA
57	T8	4	130	23.5375	159.05	72.9	61	F	22	8	24.1136	6.725	normal	NA
57	T9	4.5	136	30.725	159.05	72.9	61	F	22	8	24.1136	8.77857	normal	A.2
58	T1	0.5	38	8.2125	174.05	81.55	70.5	M	35	1	23.2724	2.34643	normal	NA
58	T2	1	58	9.52917	174.05	81.55	70.5	M	35	1	23.2724	2.72262	normal	NA
58	T3	1.5	72	10.975	174.05	81.55	70.5	M	35	1	23.2724	3.13571	normal	NA
58	T4	2	90	12.1875	174.05	81.55	70.5	M	35	1	23.2724	3.48214	normal	NA
58	T5	2.5	102	14.1428	174.05	81.55	70.5	M	35	1	23.2724	4.0408	normal	NA
58	T6	3	110	16.6375	174.05	81.55	70.5	M	35	1	23.2724	4.75357	normal	NA
58	T7	3.5	119	17.8125	174.05	81.55	70.5	M	35	1	23.2724	5.08929	normal	NA
58	T8	4	127	22.0083	174.05	81.55	70.5	M	35	1	23.2724	6.2881	normal	NA
58	T9	4.5	135	28.525	174.05	81.55	70.5	M	35	1	23.2724	8.15	normal	A.8
59	T1	0.5	48	7.9125	155.8	71.65	52.3	F	30	1	21.546	2.26071	normal	NA
59	T2	1	69	8.78333	155.8	71.65	52.3	F	30	1	21.546	2.50952	normal	NA
59	T3	1.5	88	11.3542	155.8	71.65	52.3	F	30	1	21.546	3.24405	normal	NA
59	T4	2	102	11.65	155.8	71.65	52.3	F	30	1	21.546	3.32857	normal	NA
59	T5	2.5	112	13.5	155.8	71.65	52.3	F	30	1	21.546	3.85714	normal	NA
59	T6	3	118	17.6208	155.8	71.65	52.3	F	30	1	21.546	5.03452	normal	NA
59	T7	3.5	124	22.0958	155.8	71.65	52.3	F	30	1	21.546	6.3131	normal	NA
59	T8	4	131	27.6375	155.8	71.65	52.3	F	30	1	21.546	7.89643	normal	NA
59	T9	4.5	141	33.1792	155.8	71.65	52.3	F	30	1	21.546	9.47976	normal	A.2
60	T1	0.5	57	6.3125	158.7	75.4	69.5	F	31	4	27.595	1.80357	overweight	NA
60	T2	1	74	8.09167	158.7	75.4	69.5	F	31	4	27.595	2.3119	overweight	NA
60	T3	1.5	87	8.8375	158.7	75.4	69.5	F	31	4	27.595	2.525	overweight	NA
60	T4	2	94	9.65833	158.7	75.4	69.5	F	31	4	27.595	2.75952	overweight	NA
60	T5	2.5	103	12.3292	158.7	75.4	69.5	F	31	4	27.595	3.52262	overweight	NA
60	T6	3	111	15.1875	158.7	75.4	69.5	F	31	4	27.595	4.33929	overweight	NA
60	T7	3.5	122	18.8458	158.7	75.4	69.5	F	31	4	27.595	5.38452	overweight	A.2
61	T1	0.5	62	5.74	181	87.4	96.5	M	32	4	29.4558	1.64	overweight	NA
61	T2	1	71	6.44	181	87.4	96.5	M	32	4	29.4558	1.84	overweight	NA
61	T3	1.5	83	7.44	181	87.4	96.5	M	32	4	29.4558	2.12571	overweight	NA
61	T4	2	93	8.58	181	87.4	96.5	M	32	4	29.4558	2.45143	overweight	NA
61	T5	2.5	99	10.13	181	87.4	96.5	M	32	4	29.4558	2.89429	overweight	NA
61	T6	3	106	12.24	181	87.4	96.5	M	32	4	29.4558	3.49714	overweight	A.8
62	T1	0.5	51	5.68939	166.2	78.1	64.55	F	36	1	23.3687	1.62554	normal	NA
62	T2	1	69	6.7375	166.2	78.1	64.55	F	36	1	23.3687	1.925	normal	NA
62	T3	1.5	83	7.42841	166.2	78.1	64.55	F	36	1	23.3687	2.1224	normal	NA
62	T4	2	98	8.95038	166.2	78.1	64.55	F	36	1	23.3687	2.55725	normal	NA
62	T5	2.5	111	10.5292	166.2	78.1	64.55	F	36	1	23.3687	3.00833	normal	NA
62	T6	3	120	13.1958	166.2	78.1	64.55	F	36	1	23.3687	3.77024	normal	NA
62	T7	3.5	128	16	166.2	78.1	64.55	F	36	1	23.3687	4.57143	normal	NA
62	T8	4	136	20.8125	166.2	78.1	64.55	F	36	1	23.3687	5.94643	normal	NA
62	T9	4.5	146	27.7125	166.2	78.1	64.55	F	36	1	23.3687	7.91786	normal	A.2
63	T1	0.5	50	6.1875	160.25	72.2	58.4	F	27	6	22.7414	1.76786	normal	NA
63	T2	1	77	8.00833	160.25	72.2	58.4	F	27	6	22.7414	2.2881	normal	NA
63	T3	1.5	95	9.02083	160.25	72.2	58.4	F	27	6	22.7414	2.57738	normal	NA
63	T4	2	108	10.0417	160.25	72.2	58.4	F	27	6	22.7414	2.86905	normal	NA
63	T5	2.5	117	10.9167	160.25	72.2	58.4	F	27	6	22.7414	3.11905	normal	NA
63	T6	3	127	13.4875	160.25	72.2	58.4	F	27	6	22.7414	3.85357	normal	NA
63	T7	3.5	135	16.0375	160.25	72.2	58.4	F	27	6	22.7414	4.58214	normal	NA
63	T8	4	143	20.6417	160.25	72.2	58.4	F	27	6	22.7414	5.89762	normal	A.2
64	T1	0.5	73	7.68333	166.65	79.35	76.7	F	32	2	27.6175	2.19524	overweight	NA
64	T2	1	84	8.63333	166.65	79.35	76.7	F	32	2	27.6175	2.46667	overweight	NA
64	T3	1.5	93	9.41667	166.65	79.35	76.7	F	32	2	27.6175	2.69048	overweight	NA
64	T4	2	101	10.1042	166.65	79.35	76.7	F	32	2	27.6175	2.8869	overweight	NA
64	T5	2.5	109	11.9958	166.65	79.35	76.7	F	32	2	27.6175	3.42738	overweight	NA
64	T6	3	115	15.25	166.65	79.35	76.7	F	32	2	27.6175	4.35714	overweight	NA
64	T7	3.5	119	18.1458	166.65	79.35	76.7	F	32	2	27.6175	5.18452	overweight	A.2
65	T1	0.5	36	8.52235	171.95	81.55	60.3	F	36	7	20.3945	2.43496	normal	NA
65	T2	1	74	10.4458	171.95	81.55	60.3	F	36	7	20.3945	2.98452	normal	NA
65	T3	1.5	93	11.9167	171.95	81.55	60.3	F	36	7	20.3945	3.40476	normal	NA
65	T4	2	99	12.4542	171.95	81.55	60.3	F	36	7	20.3945	3.55833	normal	NA
65	T5	2.5	109	13.2167	171.95	81.55	60.3	F	36	7	20.3945	3.77619	normal	NA
65	T6	3	114	16.7	171.95	81.55	60.3	F	36	7	20.3945	4.77143	normal	NA
65	T7	3.5	123	19.525	171.95	81.55	60.3	F	36	7	20.3945	5.57857	normal	NA
65	T8	4	129	23.8833	171.95	81.55	60.3	F	36	7	20.3945	6.82381	normal	A.2
66	T1	0.5	75	9.26667	163.15	74.95	67.3	F	39	1	25.2837	2.64762	overweight	NA
66	T2	1	86	10.8583	163.15	74.95	67.3	F	39	1	25.2837	3.10238	overweight	NA
66	T3	1.5	100	11.275	163.15	74.95	67.3	F	39	1	25.2837	3.22143	overweight	NA
66	T4	2	107	11.7292	163.15	74.95	67.3	F	39	1	25.2837	3.35119	overweight	NA
66	T5	2.5	116	13.1583	163.15	74.95	67.3	F	39	1	25.2837	3.75952	overweight	NA
66	T6	3	123	14.6292	163.15	74.95	67.3	F	39	1	25.2837	4.17976	overweight	NA
66	T7	3.5	131	18.2125	163.15	74.95	67.3	F	39	1	25.2837	5.20357	overweight	A.8
67	T1	0.5	50	7.01667	171.85	78.3	80.9	F	38	1	27.3936	2.00476	overweight	NA
67	T2	1	65	8.45	171.85	78.3	80.9	F	38	1	27.3936	2.41429	overweight	NA
67	T3	1.5	81	9.6	171.85	78.3	80.9	F	38	1	27.3936	2.74286	overweight	NA
67	T4	2	95	11.3792	171.85	78.3	80.9	F	38	1	27.3936	3.25119	overweight	NA
67	T5	2.5	105	13.3375	171.85	78.3	80.9	F	38	1	27.3936	3.81071	overweight	NA
67	T6	3	114	15.7625	171.85	78.3	80.9	F	38	1	27.3936	4.50357	overweight	NA
67	T7	3.5	124	18.825	171.85	78.3	80.9	F	38	1	27.3936	5.37857	overweight	NA
67	T8	4	135	14.4739	171.85	78.3	80.9	F	38	1	27.3936	4.13539	overweight	A.8
68	T1	0.5	62	7.81667	164.35	81.15	75.6	F	38	6	27.9887	2.23333	overweight	NA
68	T2	1	76	7.99167	164.35	81.15	75.6	F	38	6	27.9887	2.28333	overweight	NA
68	T3	1.5	86	9.21667	164.35	81.15	75.6	F	38	6	27.9887	2.63333	overweight	NA
68	T4	2	95	10.1625	164.35	81.15	75.6	F	38	6	27.9887	2.90357	overweight	NA
68	T5	2.5	104	12.1458	164.35	81.15	75.6	F	38	6	27.9887	3.47024	overweight	NA
68	T6	3	112	14.2042	164.35	81.15	75.6	F	38	6	27.9887	4.05833	overweight	A.3
69	T1	0.5	28	8.5625	167.1	78.65	60.3	F	28	1	21.5956	2.44643	normal	NA
69	T2	1	66	8.82917	167.1	78.65	60.3	F	28	1	21.5956	2.52262	normal	NA
69	T3	1.5	89	9.875	167.1	78.65	60.3	F	28	1	21.5956	2.82143	normal	NA
69	T4	2	99	10.7333	167.1	78.65	60.3	F	28	1	21.5956	3.06667	normal	NA
69	T5	2.5	106	11.8792	167.1	78.65	60.3	F	28	1	21.5956	3.39405	normal	NA
69	T6	3	114	14.1833	167.1	78.65	60.3	F	28	1	21.5956	4.05238	normal	NA
69	T7	3.5	121	17.75	167.1	78.65	60.3	F	28	1	21.5956	5.07143	normal	NA
69	T8	4	129	21.5792	167.1	78.65	60.3	F	28	1	21.5956	6.16548	normal	NA
69	T9	4.5	139	26.2375	167.1	78.65	60.3	F	28	1	21.5956	7.49643	normal	A.8
70	T1	0.5	51	9.00795	170.55	79.1	72.4	M	38	1	24.8906	2.5737	normal	NA
70	T2	1	69	10.4689	170.55	79.1	72.4	M	38	1	24.8906	2.99113	normal	NA
70	T3	1.5	84	11.3182	170.55	79.1	72.4	M	38	1	24.8906	3.23377	normal	NA
70	T4	2	96	12.5205	170.55	79.1	72.4	M	38	1	24.8906	3.57727	normal	NA
70	T5	2.5	109	13.4254	170.55	79.1	72.4	M	38	1	24.8906	3.83582	normal	NA
70	T6	3	118	15.2913	170.55	79.1	72.4	M	38	1	24.8906	4.36894	normal	NA
70	T7	3.5	127	19.4542	170.55	79.1	72.4	M	38	1	24.8906	5.55833	normal	NA
70	T8	4	136	24.9583	170.55	79.1	72.4	M	38	1	24.8906	7.13095	normal	NA
70	T9	4.5	148	32.0125	170.55	79.1	72.4	M	38	1	24.8906	9.14643	normal	A.3
71	T1	0.5	52	6.25833	179.6	86.65	119	M	31	1	36.8922	1.7881	obese	NA
71	T2	1	65	7.75833	179.6	86.65	119	M	31	1	36.8922	2.21667	obese	NA
71	T3	1.5	78	9.0875	179.6	86.65	119	M	31	1	36.8922	2.59643	obese	NA
71	T4	2	90	10.4667	179.6	86.65	119	M	31	1	36.8922	2.99048	obese	NA
71	T5	2.5	97	12.1125	179.6	86.65	119	M	31	1	36.8922	3.46071	obese	NA
71	T6	3	106	14.3833	179.6	86.65	119	M	31	1	36.8922	4.10952	obese	NA
71	T7	3.5	111	16.8667	179.6	86.65	119	M	31	1	36.8922	4.81905	obese	NA
71	T8	4	121	21.5542	179.6	86.65	119	M	31	1	36.8922	6.15833	obese	NA
71	T9	4.5	NA	NA	179.6	86.65	119	M	31	1	36.8922	NA	obese	A.1
72	T1	0.5	52	6.45	166.9	79.7	73.9	F	36	1	26.5297	1.84286	overweight	NA
72	T2	1	84	7.6625	166.9	79.7	73.9	F	36	1	26.5297	2.18929	overweight	NA
72	T3	1.5	102	8.975	166.9	79.7	73.9	F	36	1	26.5297	2.56429	overweight	NA
72	T4	2	110	9.82083	166.9	79.7	73.9	F	36	1	26.5297	2.80595	overweight	NA
72	T5	2.5	115	11	166.9	79.7	73.9	F	36	1	26.5297	3.14286	overweight	NA
72	T6	3	123	13.3958	166.9	79.7	73.9	F	36	1	26.5297	3.82738	overweight	NA
72	T7	3.5	128	16.5	166.9	79.7	73.9	F	36	1	26.5297	4.71429	overweight	NA
72	T8	4	136	22.1458	166.9	79.7	73.9	F	36	1	26.5297	6.32738	overweight	A.2
73	T1	0.5	41	8.41667	171.35	78.2	94	M	38	1	32.0155	2.40476	obese	NA
73	T2	1	61	9.4875	171.35	78.2	94	M	38	1	32.0155	2.71071	obese	NA
73	T3	1.5	79	9.45417	171.35	78.2	94	M	38	1	32.0155	2.70119	obese	NA
73	T4	2	95	10.6917	171.35	78.2	94	M	38	1	32.0155	3.05476	obese	A.9
74	T1	0.5	58	7.64773	177.6	81.7	76.55	M	36	1	24.2694	2.18506	normal	NA
74	T2	1	66	8.13333	177.6	81.7	76.55	M	36	1	24.2694	2.32381	normal	NA
74	T3	1.5	81	8.69811	177.6	81.7	76.55	M	36	1	24.2694	2.48517	normal	NA
74	T4	2	94	9.72083	177.6	81.7	76.55	M	36	1	24.2694	2.77738	normal	NA
74	T5	2.5	102	11.0875	177.6	81.7	76.55	M	36	1	24.2694	3.16786	normal	NA
74	T6	3	109	13.3375	177.6	81.7	76.55	M	36	1	24.2694	3.81071	normal	NA
74	T7	3.5	116	15.9667	177.6	81.7	76.55	M	36	1	24.2694	4.5619	normal	NA
74	T8	4	124	21.3098	177.6	81.7	76.55	M	36	1	24.2694	6.08853	normal	A.6
75	T1	0.5	44	8.30379	160.5	72.85	60.8	F	34	1	23.6023	2.37251	normal	NA
75	T2	1	67	9.57424	160.5	72.85	60.8	F	34	1	23.6023	2.7355	normal	NA
75	T3	1.5	88	10.7042	160.5	72.85	60.8	F	34	1	23.6023	3.05833	normal	NA
75	T4	2	99	11.4083	160.5	72.85	60.8	F	34	1	23.6023	3.25952	normal	NA
75	T5	2.5	110	13.2042	160.5	72.85	60.8	F	34	1	23.6023	3.77262	normal	NA
75	T6	3	119	15.85	160.5	72.85	60.8	F	34	1	23.6023	4.52857	normal	NA
75	T7	3.5	128	19.5	160.5	72.85	60.8	F	34	1	23.6023	5.57143	normal	A.8
76	T1	0.5	36	8.35	173.35	80.25	64.7	F	39	1	21.5306	2.38571	normal	NA
76	T2	1	56	9.98333	173.35	80.25	64.7	F	39	1	21.5306	2.85238	normal	NA
76	T3	1.5	73	10.7375	173.35	80.25	64.7	F	39	1	21.5306	3.06786	normal	NA
76	T4	2	86	11.3958	173.35	80.25	64.7	F	39	1	21.5306	3.25595	normal	NA
76	T5	2.5	95	13.1083	173.35	80.25	64.7	F	39	1	21.5306	3.74524	normal	NA
76	T6	3	107	14.9208	173.35	80.25	64.7	F	39	1	21.5306	4.2631	normal	NA
76	T7	3.5	116	16.6	173.35	80.25	64.7	F	39	1	21.5306	4.74286	normal	NA
76	T8	4	123	20.3417	173.35	80.25	64.7	F	39	1	21.5306	5.8119	normal	A.8
77	T1	0.5	72	9.13	185.7	86.5	95.7	M	40	1	27.7516	2.60857	overweight	NA
77	T2	1	80	10.67	185.7	86.5	95.7	M	40	1	27.7516	3.04857	overweight	NA
77	T3	1.5	86	11.46	185.7	86.5	95.7	M	40	1	27.7516	3.27429	overweight	NA
77	T4	2	90	11.8	185.7	86.5	95.7	M	40	1	27.7516	3.37143	overweight	NA
77	T5	2.5	98	13.45	185.7	86.5	95.7	M	40	1	27.7516	3.84286	overweight	NA
77	T6	3	105	15.78	185.7	86.5	95.7	M	40	1	27.7516	4.50857	overweight	A.8
78	T1	0.5	43	5.56667	161	71.75	65.6	F	34	1	25.3077	1.59048	overweight	NA
78	T2	1	65	6.38333	161	71.75	65.6	F	34	1	25.3077	1.82381	overweight	NA
78	T3	1.5	82	7.55	161	71.75	65.6	F	34	1	25.3077	2.15714	overweight	NA
78	T4	2	96	8.75833	161	71.75	65.6	F	34	1	25.3077	2.50238	overweight	NA
78	T5	2.5	105	10.9875	161	71.75	65.6	F	34	1	25.3077	3.13929	overweight	NA
78	T6	3	113	12.825	161	71.75	65.6	F	34	1	25.3077	3.66429	overweight	NA
78	T7	3.5	123	16.2167	161	71.75	65.6	F	34	1	25.3077	4.63333	overweight	NA
78	T8	4	132	19.5292	161	71.75	65.6	F	34	1	25.3077	5.57976	overweight	A.2
79	T1	0.5	58	7.67273	176.6	85.9	75.3	M	39	3	24.1442	2.19221	normal	NA
79	T2	1	68	7.95455	176.6	85.9	75.3	M	39	3	24.1442	2.27273	normal	NA
79	T3	1.5	79	8.77667	176.6	85.9	75.3	M	39	3	24.1442	2.50762	normal	NA
79	T4	2	89	9.89625	176.6	85.9	75.3	M	39	3	24.1442	2.8275	normal	NA
79	T5	2.5	99	12.3405	176.6	85.9	75.3	M	39	3	24.1442	3.52585	normal	NA
79	T6	3	108	13.6421	176.6	85.9	75.3	M	39	3	24.1442	3.89773	normal	NA
79	T7	3.5	117	17.2208	176.6	85.9	75.3	M	39	3	24.1442	4.92024	normal	NA
79	T8	4	124	20.3167	176.6	85.9	75.3	M	39	3	24.1442	5.80476	normal	NA
79	T9	4.5	133	25.0292	176.6	85.9	75.3	M	39	3	24.1442	7.15119	normal	A.2
80	T1	0.5	40	6.74583	170.6	81.7	71.3	M	40	1	24.498	1.92738	normal	NA
80	T2	1	62	8.12083	170.6	81.7	71.3	M	40	1	24.498	2.32024	normal	NA
80	T3	1.5	81	9.09167	170.6	81.7	71.3	M	40	1	24.498	2.59762	normal	NA
80	T4	2	94	10.4254	170.6	81.7	71.3	M	40	1	24.498	2.97868	normal	NA
80	T5	2.5	109	12.0542	170.6	81.7	71.3	M	40	1	24.498	3.44405	normal	A.8
